# Supplementary material for: Enhancing Interaction between Lanthanum Manganese Cobalt Oxide and Carbon Black through Different Approaches for Primary Zn–Air Batteries
Source: Materials (Basel). 2024 May 13;17(10):2309. doi: 10.3390/ma17102309 (PMC11123494; doi:10.3390/ma17102309)
Supplement: Supplementary file 1 [file materials-17-02309-s001.zip]

Archive with 1 entries (1 files):
- materials-2986141-supplementary.pdf
